# Supplementary material for: Insecticidal Potential of Aniba canelilla (H.B.K.) Mez Essential Oil Against Aedes aegypti: Larvicidal and Adulticidal Activities, Mechanism of Action, and Formulation Development
Source: Plants (Basel). 2025 Oct 31;14(21):3348. doi: 10.3390/plants14213348 (PMC12608320; doi:10.3390/plants14213348)
Supplement: Supplementary file 1 [file plants-14-03348-s001.zip]

Archive with 1 entries (1 files):
- plants-3926380-supplementary.pdf
